# Supplementary material for: Exogenous auxin-induced ENHANCER OF SHOOT REGENERATION 2 (ESR2) enhances femaleness of cucumber by activating the CsACS2 gene
Source: Hortic Res. 2022 Jan 20;9:uhab085. doi: 10.1093/hr/uhab085 (PMC9039497; doi:10.1093/hr/uhab085)
Supplement: Web_Material_uhab085 [file web_material_uhab085.zip]

Archive with 2 entries (2 files):
- Supplemental Figures.pdf
- Supplemental Tables.pdf
